# Supplementary material for: Suboptimal MMR Vaccination Coverages—A Constant Challenge for Measles Elimination in Romania
Source: Vaccines (Basel). 2024 Jan 22;12(1):107. doi: 10.3390/vaccines12010107 (PMC10819452; doi:10.3390/vaccines12010107)
Supplement: Supplementary file 1 [file vaccines-12-00107-s001.zip]

Archive with 1 entries (1 files):
- vaccines-2769492-supplementary.pdf
